# Supplementary material for: Choosing algorithms for TB screening: a modelling study to compare yield, predictive value and diagnostic burden
Source: BMC Infect Dis. 2014 Oct 19;14:532. doi: 10.1186/1471-2334-14-532 (PMC4287425; doi:10.1186/1471-2334-14-532)
Supplement: Supplementary file 1 — Additional file 1: Table S1: Detailed information on the outcomes of the screening and confirmatory testing. (XLSX 48 KB) [file 12879_2014_4008_MOESM1_ESM.xlsx]

## Sheet: 0.5%PE
Stop after SSM or GXP
Screening	Diagnosis	True culture positive cases in population (a)	Outcome of diagnosis							Outcome of screening							Number of tests and test cost (US $)						NNS to find one case		NPV for those with pos screen and negative conf test
			True positive on diagnosis (b)	Percent of true cases detected (b/a)	False positive on diagnosis (c)	Positive predictive valuei (b/(b+c))	True negative on diagnosisii (d)	False negative on diagnosisiii (e)	Negative predictive value on diagnosisiv (d/(d+e))	Number screened posisivev (f)	True positive on screen (g)	False positive on screen (h)	Positive predictive value, screen positivevi (g/(g+h)	True negative on screen (i)	False negative on screen (j)	NPV on screenvii	Total number of CXR (k)	Total number of SSM (l)	Total number of GXP (m)	CXR per TP (k/b)	SSM per TP (l/b)	GXP per TP (m/b)			False negative diagnosis in screen pos (g-b)	True negative diagnosis in screen pos (h-c)	NPV (TN/(FN+TN))	% clinical diagnosis
Cough >2-3 weeks	SSM	500	107.055	0.21411	105.47	0.503729	5168.03	68.445	0.986929	5449	175.5	5273.5	0.0322077	94226.5	324.5	0.996568	0	5449.05	0	0	50.8996	0	934.099		68.445	5168.03	0.986929	0.2
	GXP	500	156.195	0.31239	52.735	0.747595	5220.77	19.305	0.996316	5449	175.5	5273.5	0.0322077	94226.5	324.5	0.996568	0	0	5449	0	0	34.8859	640.225		19.305	5220.77	0.996316	0.05
1. Cough >2-3 w. 2. CXR	SSM	500	96.3495	0.192699	46.4068	0.674923	2273.93	61.6005	0.973625	2478.29	157.95	2320.34	0.0637335	97179.7	342.05	0.996493	5449	2478.29	0	56.5545	25.7219	0	1037.89		61.6005	2273.93	0.973625	1
	GXP	500	140.576	0.281151	23.2034	0.858325	2297.14	17.3745	0.992493	2478.29	157.95	2320.34	0.0637335	97179.7	342.05	0.996493	5449	0	2478.29	38.7621	0	17.6296	711.362		17.3745	2297.14	0.992493	1
Any symptom	SSM	500	234.85	0.4697	642.77	0.267599	31495.7	150.15	0.995255	32523.5	385	32138.5	0.0118376	67361.5	115	0.998296	0	32523.8	0	0	138.488	0	425.804		150.15	31495.7	0.995255	0.05
	GXP	500	342.65	0.6853	321.385	0.516012	31817.1	42.35	0.998671	32523.5	385	32138.5	0.0118376	67361.5	115	0.998296	0	0	32523.5	0	0	94.9176	291.843		42.35	31817.1	0.998671	0.05
1. Any symptom 2. CXR	SSM	500	211.365	0.42273	282.819	0.427705	13858.1	135.135	0.990343	14487.4	346.5	14140.9	0.0239173	85359.1	153.5	0.998205	32523.5	14487.4	0	153.874	68.5423	0	473.115		135.135	13858.1	0.990343	0.1
	GXP	500	308.385	0.61677	141.409	0.685613	13999.5	38.115	0.997285	14487.4	346.5	14140.9	0.0239173	85359.1	153.5	0.998205	32523.5	0	14487.4	105.464	0	46.9784	324.27		38.115	13999.5	0.997285	0.05
CXR: TB abnormality	SSM	500	264.74	0.52948	210.94	0.556551	10336.1	169.26	0.983888	10981	434	10547	0.0395228	88953	66	0.999259	100000	10981	0	377.729	41.4784	0	377.729		169.26	10336.1	0.983888	0.2
	GXP	500	386.26	0.77252	105.47	0.785512	10441.5	47.74	0.995449	10981	434	10547	0.0395228	88953	66	0.999259	100000	0	10981	258.893	0	28.429	258.893		47.74	10441.5	0.995449	0.05
CXR: Any abnormality	SSM	500	298.29	0.59658	489.54	0.378622	23987.5	190.71	0.992112	24966	489	24477	0.0195866	75023	11	0.999853	100000	24966	0	335.244	83.6971	0	335.244		190.71	23987.5	0.992112	0.1
	GXP	500	435.21	0.87042	244.77	0.640034	24232.2	53.79	0.997785	24966	489	24477	0.0195866	75023	11	0.999853	100000	0	24966	229.774	0	57.3654	229.774		53.79	24232.2	0.997785	0.05
i. Likelihood that a person with a final TB diagnosis has true culture positive TB
ii. Number of people correctly diagnosed not to have TB among those screened positive and undergoing diagnostic test (=h-c)
iii. Number of people falsely diagnosed not to have TB among those screened positive and undergoing diagnostic test (=g-b)
iv. Likelihood that a person with a positive screen who is not diagnosed to have TB actually has culture positive TB
v. Equal to the number of persons receiving the diagnostic test
vi. Equal to the pretest probability for the diagnostic test
vii. The likelihood that someone screend negative does not have TB
viii. Assuming CXR cost 1.5$, SSM cost 2$ (two smears), and GXP costs 10$.
Clinical diagnosis on part of those negative on SSM or GXP§
Screening	Diagnosis	True culture positive cases in population (a)	Outcome of diagnosis							Outcome of screening							Number of tests and test cost (US $)						NNS to find one case		% receiving clinical diagnosis
			True positive on diagnosis (b)	Percent of true cases detected (b/a)	False positive on diagnosis (c)	Positive predictive valuei (b/(b+c))	True negative on diagnosisii (d)	False negative on diagnosisiii (e)	Negative predictive value on diagnosisiv (d/(d+e))	Number screened posisivev (f)	True positive on screen (g)	False positive on screen (h)	Positive predictive value, screen positivevi (g/(g+h)	True negative on screen (i)	False negative on screen (j)	NPV on screenvii	Total number of CXR (k)	Total number of SSM (l)	Total number of GXP (m)	CXR per TP (k/b)	SSM per TP (l/b)	GXP per TP (m/b)
Cough >2-3 weeks	SSM + CD	500	110.35	0.2207	165.833	0.399554	5107.67	65.1501	0.987405	5449	175.5	5273.5	0.0322077	94226.5	324.5	0.996568	0	5449.06	0	0	49.3798	0	906.208		0.2
	GXP + CD	500	156.427	0.312855	67.9796	0.69707	5205.52	19.0727	0.996349	5449	175.5	5273.5	0.0322077	94226.5	324.5	0.996568	0	0	5449.06	0	0	34.8344	639.274		0.05
1. Cough >2-3w. 2. CXR	SSM + CD	500	111.177	0.222353	179.204	0.382865	2141.14	46.7733	0.978622	2478.29	157.95	2320.34	0.0637335	97179.7	342.05	0.996493	5449	2478.29	0	49.0121	22.2914	0	899.469		1
	GXP + CD	500	144.758	0.289515	157.356	0.479149	2162.98	13.1925	0.993938	2478.29	157.95	2320.34	0.0637335	97179.7	342.05	0.996493	5449	0	2478.29	37.6423	0	17.1203	690.81		1
Any symptom	SSM + CD	500	236.657	0.473314	734.738	0.243626	31403.8	148.343	0.995298	32523.5	385	32138.5	0.0118376	67361.5	115	0.998296	0	32523.8	0	0	137.43	0	422.552		0.05
	GXP + CD	500	343.16	0.686319	414.291	0.453046	31724.2	41.8403	0.998683	32523.5	385	32138.5	0.0118376	67361.5	115	0.998296	0	0	32523.8	0	0	94.7775	291.41		0.05
1. Any symptom 2. CXR	SSM + CD	500	214.618	0.429235	363.75	0.371075	13777.2	131.882	0.990518	14487.4	346.5	14140.9	0.0239173	85359.1	153.5	0.998205	32523.5	14487.4	0	151.542	67.5035	0	465.945		0.1
	GXP + CD	500	308.844	0.617687	182.288	0.628841	13958.7	37.6563	0.99731	14487.4	346.5	14140.9	0.0239173	85359.1	153.5	0.998205	32523.5	0	14487.4	105.307	0	46.9086	323.788		0.05
CXR: TB abnormality	SSM + CD	500	272.888	0.545776	331.665	0.451388	10215.3	161.112	0.984473	10981	434	10547	0.0395228	88953	66	0.999259	100001	10981.1	0	366.454	40.2403	0	366.45		0.2
	GXP + CD	500	386.835	0.773669	135.959	0.739937	10411	47.1654	0.99549	10981	434	10547	0.0395228	88953	66	0.999259	100001	0	10981.1	258.511	0	28.3871	258.508		0.05
CXR: Any abnormality	SSM + CD	500	302.88	0.605761	629.627	0.324802	23847.4	186.12	0.992256	24966	489	24477	0.0195866	75023	11	0.999853	100001	24966.2	0	330.167	82.4294	0	330.163		0.1
	GXP + CD	500	435.857	0.871715	315.528	0.580072	24161.5	53.1426	0.997805	24966	489	24477	0.0195866	75023	11	0.999853	100001	0	24966.2	229.435	0	57.2808	229.433		0.05
i. Likelihood that a person with a final TB diagnosis has true culture positive TB
ii. Number of people correctly diagnosed not to have TB among those screened positive and undergoing diagnostic test (=h-c)
iii. Number of people falsely diagnosed not to have TB among those screened positive and undergoing diagnostic test (=g-b)
iv. Likelihood that a person with a positive screen who is not diagnosed to have TB actually has culture positive TB
v. Equal to the number of persons receiving the diagnostic test
vi. Equal to the pretest probability for the diagnostic test
vii. The likelihood that someone screend negative does not have TB
viii. Assuming CXR cost 1.5$, SSM cost 2$ (two smears), and GXP costs 10$.
§Rule for proportion with clinical diagnosis after negative diagnostic test
NPV on diagnosis	% CD=(1-NPV)*10
0.9	1
0.91	0.9
0.92	0.8
0.93	0.7
0.94	0.6
0.95	0.5
0.96	0.4
0.97	0.3
0.98	0.2
0.99	0.1
0.995	0.05

## Sheet: 1.0%PE
Stop after SSM or GXP
Screening	Diagnosis	True culture positive cases in population (a)	Outcome of diagnosis							Outcome of screening							Number of tests and test cost (US $)						NNS to find one case		NPV for those with pos screen and negative conf test
			True positive on diagnosis (b)	Percent of true cases detected (b/a)	False positive on diagnosis (c)	Positive predictive valuei (b/(b+c))	True negative on diagnosisii (d)	False negative on diagnosisiii (e)	Negative predictive value on diagnosisiv (d/(d+e))	Number screened posisivev (f)	True positive on screen (g)	False positive on screen (h)	Positive predictive value, screen positivevi (g/(g+h)	True negative on screen (i)	False negative on screen (j)	NPV on screenvii	Total number of CXR (k)	Total number of SSM (l)	Total number of GXP (m)	CXR per TP (k/b)	SSM per TP (l/b)	GXP per TP (m/b)			False negative diagnosis in screen pos (g-b)	True negative diagnosis in screen pos (h-c)	NPV (TN/(FN+TN))	% clinical diagnosis
Cough >2-3 weeks	SSM	1000	214.11	0.21411	104.94	0.671086	5142.06	136.89	0.974069	5598	351	5247	0.062701	93753	649	0.993125	0	5598.06	0	0	26.1457	0	467.05		136.89	5142.06	0.974069	0.3
	SSM	1000	312.39	0.31239	52.47	0.856191	5194.53	38.61	0.992622	5598	351	5247	0.062701	93753	649	0.993125	0	0	5598	0	0	17.9199	320.113		38.61	5194.53	0.992622	0.1	0.05
1. Cough >2-3 w. 2. CXR	SSM	1000	192.699	0.192699	46.1736	0.806702	2262.51	123.201	0.948359	2624.58	315.9	2308.68	0.120362	96691.3	684.1	0.992975	5598	2624.58	0	29.0505	13.6201	0	518.944		123.201	2262.51	0.948359	1
	SSM	1000	281.151	0.281151	23.0868	0.924116	2285.59	34.749	0.985024	2624.58	315.9	2308.68	0.120362	96691.3	684.1	0.992975	5598	0	2624.58	19.911	0	9.33513	355.681		34.749	2285.59	0.985024	1
Any symptom	SSM	1000	469.7	0.4697	639.54	0.423443	31337.5	300.3	0.990508	32747	770	31977	0.0235136	67023	230	0.99658	0	32747.3	0	0	69.7197	0	212.902		300.3	31337.5	0.990508	0.1
	SSM	1000	685.3	0.6853	319.77	0.681843	31657.2	84.7	0.997332	32747	770	31977	0.0235136	67023	230	0.99658	0	0	32747	0	0	47.7849	145.921		84.7	31657.2	0.997332	0.05
1. Any symptom 2. CXR	SSM	1000	422.73	0.42273	281.398	0.60036	13788.5	270.27	0.980776	14762.9	693	14069.9	0.0469421	84930.1	307	0.996398	32747	14762.9	0	77.4655	34.9227	0	236.558		270.27	13788.5	0.980776	0.2
	SSM	1000	616.77	0.61677	140.699	0.814251	13929.2	76.23	0.994557	14762.9	693	14069.9	0.0469421	84930.1	307	0.996398	32747	0	14762.9	53.0943	0	23.9358	162.135		76.23	13929.2	0.994557	0.1
CXR: TB abnormality	SSM	1000	529.48	0.52948	209.88	0.716133	10284.1	338.52	0.968132	11362	868	10494	0.076395	88506	132	0.998511	100000	11362	0	188.865	21.4588	0	188.865		338.52	10284.1	0.968132	0.4
	SSM	1000	772.52	0.77252	104.94	0.880405	10389.1	95.48	0.990893	11362	868	10494	0.076395	88506	132	0.998511	100000	0	11362	129.446	0	14.7077	129.446		95.48	10389.1	0.990893	0.1
CXR: Any abnormality	SSM	1000	596.58	0.59658	487.08	0.550523	23866.9	381.42	0.98427	25332	978	24354	0.0386073	74646	22	0.999705	100000	25332	0	167.622	42.462	0	167.622		381.42	23866.9	0.98427	0.2
	SSM	1000	870.42	0.87042	243.54	0.781375	24110.5	107.58	0.995558	25332	978	24354	0.0386073	74646	22	0.999705	100000	0	25332	114.887	0	29.1032	114.887		107.58	24110.5	0.995558	0.05
i. Likelihood that a person with a final TB diagnosis has true culture positive TB
ii. Number of people correctly diagnosed not to have TB among those screened positive and undergoing diagnostic test (=h-c)
iii. Number of people falsely diagnosed not to have TB among those screened positive and undergoing diagnostic test (=g-b)
iv. Likelihood that a person with a positive screen who is not diagnosed to have TB actually has culture positive TB
v. Equal to the number of persons receiving the diagnostic test
vi. Equal to the pretest probability for the diagnostic test
vii. The likelihood that someone screend negative does not have TB
viii. Assuming CXR cost 1.5$, SSM cost 2$ (two smears), and GXP costs 10$.
Clinical diagnosis on part of those negative on SSM or GXP§
Screening	Diagnosis	True culture positive cases in population (a)	Outcome of diagnosis							Outcome of screening							Number of tests and test cost (US $)						NNS to find one case		% receiving clinical diagnosis
			True positive on diagnosis (b)	Percent of true cases detected (b/a)	False positive on diagnosis (c)	Positive predictive valuei (b/(b+c))	True negative on diagnosisii (d)	False negative on diagnosisiii (e)	Negative predictive value on diagnosisiv (d/(d+e))	Number screened posisivev (f)	True positive on screen (g)	False positive on screen (h)	Positive predictive value, screen positivevi (g/(g+h)	True negative on screen (i)	False negative on screen (j)	NPV on screenvii	Total number of CXR (k)	Total number of SSM (l)	Total number of GXP (m)	CXR per TP (k/b)	SSM per TP (l/b)	GXP per TP (m/b)
Cough >2-3 weeks	SSM + CD	1000	223.995	0.223995	195.029	0.534564	5051.97	127.005	0.975477	5598	351	5247	0.062701	93753	649	0.993125	0	5598.06	0	0	24.9919	0	446.439		0.3
	GXP + CD	1000	313.319	0.313319	82.8061	0.79096	5164.19	37.6807	0.992756	5598	351	5247	0.062701	93753	649	0.993125	0	0	5598.06	0	0	17.8669	319.163		0.1
1. Cough >2-3w. 2. CXR	SSM + CD	1000	222.353	0.222353	178.304	0.554972	2130.38	93.5465	0.957936	2624.58	315.9	2308.68	0.120362	96691.3	684.1	0.992975	5598	2624.58	0	25.1761	11.8036	0	449.734		1
	GXP + CD	1000	289.515	0.289515	156.565	0.64902	2152.11	26.3849	0.987888	2624.58	315.9	2308.68	0.120362	96691.3	684.1	0.992975	5598	0	2624.58	19.3358	0	9.06543	345.405		1
Any symptom	SSM + CD	1000	476.928	0.476928	822.551	0.367015	31154.4	293.072	0.990681	32747	770	31977	0.0235136	67023	230	0.99658	0	32747.3	0	0	68.663	0	209.675		0.1
	GXP + CD	1000	686.319	0.686319	412.209	0.624762	31564.8	83.6806	0.997356	32747	770	31977	0.0235136	67023	230	0.99658	0	0	32747.3	0	0	47.7144	145.705		0.05
1. Any symptom 2. CXR	SSM + CD	1000	435.741	0.435741	442.447	0.496182	13627.4	257.259	0.981472	14762.9	693	14069.9	0.0469421	84930.1	307	0.996398	32747	14762.9	0	75.1525	33.88	0	229.494		0.2
	GXP + CD	1000	618.605	0.618605	222.045	0.735865	13847.8	74.3951	0.994656	14762.9	693	14069.9	0.0469421	84930.1	307	0.996398	32747	0	14762.9	52.9369	0	23.8648	161.654		0.1
CXR: TB abnormality	SSM + CD	1000	562.073	0.562073	450.117	0.555304	10043.9	305.927	0.970441	11362	868	10494	0.076395	88506	132	0.998511	100001	11362.1	0	177.915	20.2147	0	177.913		0.4
	GXP + CD	1000	774.818	0.774818	165.612	0.823898	10328.4	93.1818	0.991059	11362	868	10494	0.076395	88506	132	0.998511	100001	0	11362.1	129.064	0	14.6642	129.063		0.1
CXR: Any abnormality	SSM + CD	1000	614.942	0.614942	765.846	0.445356	23588.2	363.058	0.984842	25332	978	24354	0.0386073	74646	22	0.999705	100001	25332.3	0	162.619	41.1946	0	162.617		0.2
	GXP + CD	1000	871.715	0.871715	313.943	0.735216	24040.1	106.285	0.995598	25332	978	24354	0.0386073	74646	22	0.999705	100001	0	25332.3	114.718	0	29.0603	114.716		0.05
i. Likelihood that a person with a final TB diagnosis has true culture positive TB
ii. Number of people correctly diagnosed not to have TB among those screened positive and undergoing diagnostic test (=h-c)
iii. Number of people falsely diagnosed not to have TB among those screened positive and undergoing diagnostic test (=g-b)
iv. Likelihood that a person with a positive screen who is not diagnosed to have TB actually has culture positive TB
v. Equal to the number of persons receiving the diagnostic test
vi. Equal to the pretest probability for the diagnostic test
vii. The likelihood that someone screend negative does not have TB
viii. Assuming CXR cost 1.5$, SSM cost 2$ (two smears), and GXP costs 10$.
§Rule for proportion with clinical diagnosis after negative diagnostic test
NPV on diagnosis	% CD=(1-NPV)*10
≤0.9	1
0.91	0.9
0.92	0.8
0.93	0.7
0.94	0.6
0.95	0.5
0.96	0.4
0.97	0.3
0.98	0.2
0.99	0.1
≥0.995	0.05

## Sheet: 2.0%PE
Stop after SSM or GXP
Screening	Diagnosis	True culture positive cases in population (a)	Outcome of diagnosis							Outcome of screening							Number of tests and test cost (US $)						NNS to find one case		NPV for those with pos screen and negative conf test
			True positive on diagnosis (b)	Percent of true cases detected (b/a)	False positive on diagnosis (c)	Positive predictive valuei (b/(b+c))	True negative on diagnosisii (d)	False negative on diagnosisiii (e)	Negative predictive value on diagnosisiv (d/(d+e))	Number screened posisivev (f)	True positive on screen (g)	False positive on screen (h)	Positive predictive value, screen positivevi (g/(g+h)	True negative on screen (i)	False negative on screen (j)	NPV on screenvii	Total number of CXR (k)	Total number of SSM (l)	Total number of GXP (m)	CXR per TP (k/b)	SSM per TP (l/b)	GXP per TP (m/b)			False negative diagnosis in screen pos (g-b)	True negative diagnosis in screen pos (h-c)	NPV (TN/(FN+TN))	% clinical diagnosis
Cough >2-3 weeks	SSM	2000	428.22	0.21411	103.88	0.804774	5090.12	273.78	0.948959	5896	702	5194	0.119064	92806	1298	0.986207	0	5896.06	0	0	13.7688	0	233.525		273.78	5090.12	0.948959	0.6
	GXP	2000	624.78	0.31239	51.94	0.923247	5142.06	77.22	0.985205	5896	702	5194	0.119064	92806	1298	0.986207	0	0	5896	0	0	9.43692	160.056		77.22	5142.06	0.985205	0.2
1. Cough >2-3 w. 2. CXR	SSM	2000	385.398	0.192699	45.7072	0.893977	2239.65	246.402	0.900886	2917.16	631.8	2285.36	0.216581	95714.6	1368.2	0.985907	5896	2917.16	0	15.2985	7.56921	0	259.472		246.402	2239.65	0.900886	1
	GXP	2000	562.302	0.281151	22.8536	0.960944	2262.51	69.498	0.970198	2917.16	631.8	2285.36	0.216581	95714.6	1368.2	0.985907	5896	0	2917.16	10.4855	0	5.18789	177.84		69.498	2262.51	0.970198	1
Any symptom	SSM	2000	939.4	0.4697	633.08	0.5974	31020.9	600.6	0.981007	33194	1540	31654	0.0463939	66346	460	0.993114	0	33194.3	0	0	35.3357	0	106.451		600.6	31020.9	0.981007	0.2
	GXP	2000	1370.6	0.6853	316.54	0.812381	31337.5	169.4	0.994623	33194	1540	31654	0.0463939	66346	460	0.993114	0	0	33194	0	0	24.2186	72.9607		169.4	31337.5	0.994623	0.1
1. Any symptom 2. CXR	SSM	2000	845.46	0.42273	278.555	0.752178	13649.2	540.54	0.961906	15313.8	1386	13927.8	0.0905068	84072.2	614	0.99275	33194	15313.8	0	39.2615	18.1129	0	118.279		540.54	13649.2	0.961906	0.4
	GXP	2000	1233.54	0.61677	139.278	0.898546	13788.5	152.46	0.989064	15313.8	1386	13927.8	0.0905068	84072.2	614	0.99275	33194	0	15313.8	26.9095	0	12.4145	81.0675		152.46	13788.5	0.989064	0.2
CXR: TB abnormality	SSM	2000	1058.96	0.52948	207.76	0.835986	10180.2	677.04	0.937642	12124	1736	10388	0.143187	87612	264	0.996996	100000	12124	0	94.4323	11.449	0	94.4323		677.04	10180.2	0.937642	0.7
	GXP	2000	1545.04	0.77252	103.88	0.937001	10284.1	190.96	0.98177	12124	1736	10388	0.143187	87612	264	0.996996	100000	0	12124	64.7232	0	7.84705	64.7232		190.96	10284.1	0.98177	0.2
CXR: Any abnormality	SSM	2000	1193.16	0.59658	482.16	0.712198	23625.8	762.84	0.968722	26064	1956	24108	0.075046	73892	44	0.999405	100000	26064	0	83.8111	21.8445	0	83.8111		762.84	23625.8	0.968722	0.4
	GXP	2000	1740.84	0.87042	241.08	0.87836	23866.9	215.16	0.991066	26064	1956	24108	0.075046	73892	44	0.999405	100000	0	26064	57.4435	0	14.9721	57.4435		215.16	23866.9	0.991066	0.1
i. Likelihood that a person with a final TB diagnosis has true culture positive TB
ii. Number of people correctly diagnosed not to have TB among those screened positive and undergoing diagnostic test (=h-c)
iii. Number of people falsely diagnosed not to have TB among those screened positive and undergoing diagnostic test (=g-b)
iv. Likelihood that a person with a positive screen who is not diagnosed to have TB actually has culture positive TB
v. Equal to the number of persons receiving the diagnostic test
vi. Equal to the pretest probability for the diagnostic test
vii. The likelihood that someone screend negative does not have TB
viii. Assuming CXR cost 1.5$, SSM cost 2$ (two smears), and GXP costs 10$.
Clinical diagnosis on part of those negative on SSM or GXP§
Screening	Diagnosis	True culture positive cases in population (a)	Outcome of diagnosis							Outcome of screening							Number of tests and test cost (US $)						NNS to find one case		% clinical diagnosis
			True positive on diagnosis (b)	Percent of true cases detected (b/a)	False positive on diagnosis (c)	Positive predictive valuei (b/(b+c))	True negative on diagnosisii (d)	False negative on diagnosisiii (e)	Negative predictive value on diagnosisiv (d/(d+e))	Number screened posisivev (f)	True positive on screen (g)	False positive on screen (h)	Positive predictive value, screen positivevi (g/(g+h)	True negative on screen (i)	False negative on screen (j)	NPV on screenvii	Total number of CXR (k)	Total number of SSM (l)	Total number of GXP (m)	CXR per TP (k/b)	SSM per TP (l/b)	GXP per TP (m/b)
Cough >2-3 weeks	SSM + CD	2000	467.759	0.23388	282.238	0.623681	4911.76	234.241	0.954481	5896	702	5194	0.119064	92806	1298	0.986207	0	5896.06	0	0	12.6049	0	213.785		0.6
	GXP + CD	2000	628.497	0.314249	111.999	0.848751	5082	73.5026	0.985743	5896	702	5194	0.119064	92806	1298	0.986207	0	0	5896.06	0	0	9.3812	159.11		0.2
1. Cough >2-3w. 2. CXR	SSM + CD	2000	444.707	0.222353	176.503	0.715872	2108.86	187.093	0.918512	2917.16	631.8	2285.36	0.216581	95714.6	1368.2	0.985907	5896	2917.16	0	13.2582	6.55974	0	224.867		1
	GXP + CD	2000	579.03	0.289515	154.984	0.788854	2130.38	52.7698	0.975829	2917.16	631.8	2285.36	0.216581	95714.6	1368.2	0.985907	5896	0	2917.16	10.1825	0	5.03801	172.703		1
Any symptom	SSM + CD	2000	968.313	0.484156	995.404	0.493102	30658.6	571.687	0.981694	33194	1540	31654	0.0463939	66346	460	0.993114	0	33194.3	0	0	34.2806	0	103.272		0.2
	GXP + CD	2000	1374.68	0.687339	499.551	0.733463	31154.4	165.323	0.994721	33194	1540	31654	0.0463939	66346	460	0.993114	0	0	33194.3	0	0	24.147	72.7443		0.1
1. Any symptom 2. CXR	SSM + CD	2000	897.503	0.448752	597.401	0.600375	13330.4	488.497	0.96465	15313.8	1386	13927.8	0.0905068	84072.2	614	0.99275	33194	15313.8	0	36.9848	17.0626	0	111.42		0.4
	GXP + CD	2000	1240.88	0.62044	300.327	0.805135	13627.4	145.121	0.989463	15313.8	1386	13927.8	0.0905068	84072.2	614	0.99275	33194	0	15313.8	26.7504	0	12.3411	80.588		0.2
CXR: TB abnormality	SSM + CD	2000	1173.03	0.586517	623.928	0.652787	9764.07	562.966	0.945486	12124	1736	10388	0.143187	87612	264	0.996996	100001	12124.1	0	85.2498	10.3357	0	85.249		0.7
	GXP + CD	2000	1554.23	0.777116	223.999	0.874033	10164	181.767	0.982431	12124	1736	10388	0.143187	87612	264	0.996996	100001	0	12124.1	64.3411	0	7.80071	64.3404		0.2
CXR: Any abnormality	SSM + CD	2000	1266.61	0.633303	1034.06	0.550539	23073.9	689.394	0.970989	26064	1956	24108	0.075046	73892	44	0.999405	100001	26064.3	0	78.9519	20.578	0	78.9511		0.4
	GXP + CD	2000	1746.02	0.873009	380.463	0.821083	23727.5	209.981	0.991228	26064	1956	24108	0.075046	73892	44	0.999405	100001	0	26064.3	57.2737	0	14.9278	57.2731		0.1
i. Likelihood that a person with a final TB diagnosis has true culture positive TB
ii. Number of people correctly diagnosed not to have TB among those screened positive and undergoing diagnostic test (=h-c)
iii. Number of people falsely diagnosed not to have TB among those screened positive and undergoing diagnostic test (=g-b)
iv. Likelihood that a person with a positive screen who is not diagnosed to have TB actually has culture positive TB
v. Equal to the number of persons receiving the diagnostic test
vi. Equal to the pretest probability for the diagnostic test
vii. The likelihood that someone screend negative does not have TB
viii. Assuming CXR cost 1.5$, SSM cost 2$ (two smears), and GXP costs 10$.
§Rule for proportion with clinical diagnosis after negative diagnostic test
NPV on diagnosis	% CD=(1-NPV)*10
0.9	1
0.91	0.9
0.92	0.8
0.93	0.7
0.94	0.6
0.95	0.5
0.96	0.4
0.97	0.3
0.98	0.2
0.99	0.1
0.995	0.05
